# Supplementary material for: First European report of Francisella tularensis subsp. holarctica isolation from a domestic cat
Source: Vet Res. 2020 Aug 31;51:109. doi: 10.1186/s13567-020-00834-5 (PMC7457513; doi:10.1186/s13567-020-00834-5)
Supplement: Supplementary file 1 — Additional file 1. List of primers used for Sanger sequencing. [file 13567_2020_834_MOESM1_ESM.xlsx]

## Sheet: Primer_List
List of primers used for Sanger sequencing
Sequence Name	Sequence
19KM1151_reads_snps - NC_009749 - 804,948 R	ATGAGAGAACCTTGGCAGGC
19KM1151_reads_snps - NC_009749 - 804,354 F	AAAGAGCATGACCCAGAGGC
19KM1151_reads_snps - NC_009749 - 755,526 R	GCTTCACCAGCCATCTCAGA
19KM1151_reads_snps - NC_009749 - 754,963 F	TTTGTCGAGAGGGCTCTTGG
19KM1151_reads_snps - NC_009749 - 601,482 R	ATACTTGCTTGCCCACTGCT
19KM1151_reads_snps - NC_009749 - 601,011 F	ACCATCACCAGCTGTAATGCT
19KM1151_reads_snps - NC_009749 - 588,477 R	GCATTGTTTCAGCACCACCT
19KM1151_reads_snps - NC_009749 - 588,035 F	ACTCGTACATTCAATCTGGCGA
19KM1151_reads_snps - NC_009749 - 400,647 R	TCCATCCTCGAATCCTGTTGC
19KM1151_reads_snps - NC_009749 - 400,284 F	TTTGCTTGGCGAGTTTGGTG
19KM1151_reads_snps - NC_009749 - 1,456,157 R	TGTGGTTACTCATTAGCGGCT
19KM1151_reads_snps - NC_009749 - 1,455,907 F	GAGTGAGGGACAGGAGCAAC
19KM1151_reads_snps - NC_009749 - 1,366,328 R	GCCGACTATGTTTGTAGGTGC
19KM1151_reads_snps - NC_009749 - 1,365,754 F	AGCAGTAGTCGACAATGGCC
19KM1151_reads_snps - NC_009749 - 1,170,136 R	GCACTTGGCAAGAGTGACAT
19KM1151_reads_snps - NC_009749 - 1,169,732 R	CGAGCTCACCACAAGAGATGA
19KM1151_reads_snps - NC_009749 - 1,169,713 F	CATCTCTTGTGGTGAGCTCGA
19KM1151_reads_snps - NC_009749 - 1,169,464 F	GTTTGCTCTTTTCCCCTGCC
B53_glmM - 744 R	ATACTTGCTTGCCCACTGCT
B53_glmM - 273 F	ACCATCACCAGCTGTAATGCT
